# Supplementary material for: LSD1-Based Reversible Inhibitors Virtual Screening and Binding Mechanism Computational Study
Source: Molecules. 2023 Jul 10;28(14):5315. doi: 10.3390/molecules28145315 (PMC10383809; doi:10.3390/molecules28145315)
Supplement: Supplementary file 1 [file molecules-28-05315-s001.zip]

Archive with 1 entries (1 files):
- molecules-2446779-supplementary.pdf
